# Supplementary material for: Colonized Niche, Evolution and Function Signatures of Bifidobacterium pseudolongum within Bifidobacterial Genus
Source: Foods. 2021 Sep 27;10(10):2284. doi: 10.3390/foods10102284 (PMC8535030; doi:10.3390/foods10102284)
Supplement: Supplementary file 1 [file foods-10-02284-s001.zip]

Archive with 1 entries (1 files):
- foods-1357924-supplementary.pdf
